# Supplementary material for: Retinoblastoma: Molecular Evaluation of Tumor Samples, Aqueous Humor, and Peripheral Blood Using a Next-Generation Sequence Panel
Source: Int J Mol Sci. 2025 Apr 9;26(8):3523. doi: 10.3390/ijms26083523 (PMC12027083; doi:10.3390/ijms26083523)
Supplement: Supplementary file 1 [file ijms-26-03523-s001.zip]

Archive with 3 entries (3 files):
- Supl. Figure S1 R1.tif
- Supl. Figure S2.tif
- Table Supplemental.pdf
